# Supplementary material for: A Greek Nationwide Survey About Sources of Information on Seasonal Influenza and COVID-19 Vaccination Used by Healthcare Facility Staff During the Pandemic
Source: Healthcare (Basel). 2025 Mar 19;13(6):670. doi: 10.3390/healthcare13060670 (PMC11941847; doi:10.3390/healthcare13060670)
Supplement: Supplementary file 1 [file healthcare-13-00670-s001.zip]

Archive with 1 entries (1 files):
- healthcare-3480929-supplementary.pdf
